# Supplementary material for: Dynamic localisation of Ran GTPase during the cell cycle
Source: BMC Cell Biol. 2009 Sep 18;10:66. doi: 10.1186/1471-2121-10-66 (PMC2755469; doi:10.1186/1471-2121-10-66)
Supplement: Additional file 1 — FLIP analysis of GFP-RanQ69L. Images of a cell expressing nuclear GFP-RanQ69L and after successive cycles of photobleaching within a defined spot within the nucleus. The cell was subjected to 100 cycles of laser-bleaching, each of 20 ms duration. Image data were exported from softWoRx as MPEG files, from which frames were imported into iMovie and Quicktime software. [file 1471-2121-10-66-S1.ZIP]

Archive with 1 entries (1 files):
- sup1 1480661818220220.mov
